# Supplementary material for: What does anorexia nervosa mean? Qualitative study of the representation of the eating disorder, the role of the family and treatment by maternal caregivers
Source: BJPsych Open. 2021 Apr 5;7(3):e75. doi: 10.1192/bjo.2021.27 (PMC8086394; doi:10.1192/bjo.2021.27)
Supplement: Supplementary file 1 [file S2056472421000272sup001.zip]

Archive with 4 entries (4 files):
- savarese.pdf
- marinaci.pdf
- Carpinelli.pdf
- Appendix_1.docx
